# Supplementary material for: The Molecular Characterization and Functional Analysis of Pomacea canaliculata Boule: A Central Player in Spermatogenesis and Male Fertility
Source: Biology (Basel). 2026 Mar 30;15(7):554. doi: 10.3390/biology15070554 (PMC13072017; doi:10.3390/biology15070554)
Supplement: Supplementary file 1 [file biology-15-00554-s001.zip]

Archive with 1 entries (1 files):
- biology-4180093-supplementary.pdf
